# Supplementary material for: Causal Effect of Relative Carbohydrate Intake on Hypertension through Psychological Well-Being and Adiposity: A Mendelian Randomization Study
Source: Nutrients. 2023 Nov 17;15(22):4817. doi: 10.3390/nu15224817 (PMC10674610; doi:10.3390/nu15224817)
Supplement: Supplementary file 1 [file nutrients-15-04817-s001.zip]

Archive with 1 entries (1 files):
- nutrients-2685074-supplementary.pdf
